# Supplementary material for: Genotype-Dependent Variations in Oxidative Stress Markers and Bioactive Proteins in Hereford Bulls: Associations with DGAT1, LEP, and SCD1 Genes
Source: Biomolecules. 2024 Oct 16;14(10):1309. doi: 10.3390/biom14101309 (PMC11506831; doi:10.3390/biom14101309)
Supplement: Supplementary file 1 [file biomolecules-14-01309-s001.zip]

Archive with 1 entries (1 files):
- biomolecules-3232912-supplementary.pdf
